# Supplementary material for: Comparative Evaluation of a Multistrain Indirect ELISA Targeting Anti- p26 and gp45 Antibodies for EIAV Detection
Source: Pathogens. 2025 Jun 8;14(6):575. doi: 10.3390/pathogens14060575 (PMC12196156; doi:10.3390/pathogens14060575)
Supplement: Supplementary file 1 [file pathogens-14-00575-s001.zip]

Archive with 1 entries (1 files):
- pathogens-3583744-supplementary.pdf
